# Supplementary material for: Idiopathic normal pressure hydrocephalus and frontotemporal dementia: an unexpected association
Source: Brain Commun. 2022 Dec 14;4(6):fcac319. doi: 10.1093/braincomms/fcac319 (PMC9897186; doi:10.1093/braincomms/fcac319)
Supplement: fcac319_Supplementary_Data [file fcac319_Supplementary_Data.zip]

Archive with 4 entries (4 files):
- Supplementary Data_-_Step_1_-_prevalence_iNPH_among_bv-FTLD_and_MA_cohorts.xlsx
- Supplementary Data_-_step_2_-_3_groups_iNPH-bv-FTLD_bv-FTLD_iNPH.xlsx
- Supplementary Data_-_step_2_-_FDG-PET_quantification.xlsx
- Supplementary Material.pdf
