# Supplementary material for: Idiopathic normal pressure hydrocephalus and frontotemporal dementia: an unexpected association
Source: Brain Commun. 2022 Dec 14;4(6):fcac319. doi: 10.1093/braincomms/fcac319 (PMC9897186; doi:10.1093/braincomms/fcac319)
Supplement: fcac319_Supplementary_Data [file fcac319_Supplementary_Data.zip › Supplementary Data_-_Step_1_-_prevalence_iNPH_among_bv-FTLD_and_MA_cohorts.xlsx]

## Sheet: bv-FTLD
Identification		Demographical data									Dosage of CSF biomarkers
Patients	Group	Age at the first evaluation	Age in 2019	Sex	iNPH	Duration of symptoms at first visit (years)	Duration of symptoms in 2019 (years)	MMSE at diagnosis	Bv-FTLD	ALS	AD profile	Ab42	Ab40	Ab42/Ab40	T-Tau	P-Tau
1	bv-FTLD	58.85	63.7611	F	NO	2	6	25	probable	NO	NO	892			205	33
2	bv-FTLD	62.6583	67.5278	F	NO	1	5	20	confirmed (C9Orf72)	NO	NO	1009			142	24
3	bv-FTLD	83.4778	85.7778	F	NO	1	2	27	probable	NO	ND
4	bv-FTLD	74.2472	80.4	M	YES	3	9	28	possible	NO	NO	679			122	22
5	bv-FTLD	65.5972	78.5833	M	NO	5	17	28	probable	NO	NO	MD	MD	MD	MD	MD
6	bv-FTLD	65.5694	69.3333	F	NO	1	4	23	probable	NO	NO	1553	21248	0.073	587	83
7	bv-FTLD	65.3944	66.3333	F	NO	3	3	MD	probable	NO	NO	918	11769.2	0.078	298	50
8	bv-FTLD	73.7444	78.2583	M	NO	4	8	19	possible	NO	NO	824			185	33
9	bv-FTLD	68.7611	72.2694	F	NO	1	4	24	probable	NO	NO	784			222	21
10	bv-FTLD	67.2222	67.7167	F	YES	1	1	14	probable	NO	NO	592	6365.59	0.093	531	23
11	bv-FTLD	58.9694	72.4389	F	NO	1	14	28	probable	NO	NO	MD	MD	MD	MD	MD
12	bv-FTLD	62.5194	62.725	F	NO	2	2	21	probable	NO	ND
13	bv-FTLD	60.4194	70.9917	M	NO	5	15	26	probable	NO	NO	MD			MD	MD
14	bv-FTLD	63.3639	65.8028	F	YES	2	4	20	probable	NO	NO	883			193	36
15	bv-FTLD	49.0167	58.0556	M	NO	6	15	27	probable	NO	NO	1778			205	42
16	bv-FTLD	67.7028	70	F	NO	4	6	21	possible	NO	NO	1184	15106	0.078	702	58
17	bv-FTLD	68.8083	71.6806	M	NO	3	5	26	probable	NO	NO	1307			258	56
18	bv-FTLD	50.5722	53.3333	M	NO	3	5	24	probable	NO	NO	1154			232	44
19	bv-FTLD	45.1472	51.3917	M	NO	3	9	25	probable	NO	NO	772			172	29
20	bv-FTLD	64.8278	66.0778	M	NO	5	6	17	probable	NO	NO	979	8754	0.112	176	30
21	bv-FTLD	76.425	81.7861	F	NO	1	6	27	probable	NO	NO	1156			184	40
22	bv-FTLD	58.1917	71.375	M	NO	1	14	25	probable	NO	NO	1221			345	41
23	bv-FTLD	67.6972	71.3028	F	NO	2	5	24	probable	NO	NO	1227			243	47
24	bv-FTLD	74.0056	75.1028	F	NO	12	13	22	probable	NO	NO	371	10027	0.037	385	41
25	bv-FTLD	55.7194	56.9667	F	NO	1	1	17	probable	NO	NO	1034	8545.45	0.121	334	42
26	bv-FTLD	71.5139	72.8333	M	NO	2	3	29	probable	NO	NO	MD	MD	MD	MD	MD
27	bv-FTLD	73.7639	75.9806	M	YES	4	6	23	probable	YES	NO	687			106	21
28	bv-FTLD	58.175	64.3056	M	NO	1	6	29	possible	NO	NO	1379			324	61
29	bv-FTLD	60.85	62.2611	M	NO	1	2	24	probable	NO	NO	994	8954.95	0.111	295	32
30	bv-FTLD	58.5306	64.175	M	NO	1	5	28	probable	NO	NO	815			87	26
31	bv-FTLD	68.6639	71.4556	M	NO	4	6	26	possible	NO	NO	1386			168	29
32	bv-FTLD	69.8333	73.15	M	NO	3	6	21	probable	NO	NO	936	7428.57	0.126	188	28
33	bv-FTLD	73.5917	75.95	M	NO	2	4	24	probable	NO	NO	1209			302	39
34	bv-FTLD	71.8944	72.3528	M	NO	2	2	22	probable	NO	NO	1004	10795.7	0.093	292	42
35	bv-FTLD	62.0083	64.0833	F	NO	1	2	20	probable	NO	NO	1380			165	38
36	bv-FTLD	65.2917	68.2694	F	NO	4	6	23	confirmed (C9Orf72)	YES	NO	913			175	18
37	bv-FTLD	56.8361	59.1556	M	NO	5	7	27	possible	NO	NO	1204			172	44
38	bv-FTLD	59.3056	60.2417	M	NO	2	2	25	probable	NO	NO	1235	12719	0.097	290	40
39	bv-FTLD	73.4528	74.125	M	NO	8	8	17	probable	NO	NO	472	7737.7	0.061	274	52
40	bv-FTLD	78.7333	80	F	NO	1	1	14	probable	NO	NO	1081	8788.62	0.123	266	25
41	bv-FTLD	71.6528	72	F	NO	3	3	17	probable	NO	ND
42	bv-FTLD	73.3778	75.3472	M	NO	2	3	25	possible	NO	NO	1262			179	38
43	bv-FTLD	64.3694	66.5194	F	NO	3	5	18	probable	NO	NO	1287			269	38
44	bv-FTLD	66.1389	68.2889	F	NO	9	11	26	probable	NO	NO	966			120	29
45	bv-FTLD	70.4361	71.325	F	NO	1	1	22	probable	NO	ND
46	bv-FTLD	70.075	70.8694	M	NO	1	1	19	probable	NO	NO	1131	12076	0.0936568	699	56
47	bv-FTLD	70.925	72.0111	F	NO	1	2	18	probable	NO	NO	1060	8689	0.122	467	49
48	bv-FTLD	57.7139	59.1083	M	NO	1	2	18	probable	NO	NO	1421	13938	0.102	507	53
49	bv-FTLD	73.5389	76.4667	M	NO	12	14	28	probable	NO	ND
50	bv-FTLD	75.5389	76.9417	M	NO	3	4	17	probable	NO	NO	403	5492	0.073	140	23
51	bv-FTLD	70.7222	75.3417	M	NO	1	5	27	probable	NO	NO	1289			305	63
52	bv-FTLD	55.1	55.2556	M	NO	14	14	15	probable	NO	NO	1006			120	21
53	bv-FTLD	76.6	80.75	F	NO	1	5	23	probable	NO	NO	916			201	36
54	bv-FTLD	68.3972	68.8556	M	NO	4	4	23	possible	NO	NO	1090	11480	0.095	215	33
55	bv-FTLD	81.1472	81.8167	M	NO	2	2	29	probable	NO	NO	MD	MD	MD	MD	MD
56	bv-FTLD	69.9278	78.2806	M	NO	9	17	18	probable	NO	NO	837			128	32
57	bv-FTLD	56.2139	57.0167	M	NO	1	1	28	possible	NO	NO	911	8034	0.113	1063	23
58	bv-FTLD	46.4528	51.3333	M	NO	1	5	25	probable	NO	NO	924			116	24
59	bv-FTLD	54.4306	55.3194	F	NO	1	1	20	probable	NO	NO	1427	14270	0.1	240	36
60	bv-FTLD	74.5028	76.7	M	NO	3	5	26	probable	NO	NO	1299			300	58
61	bv-FTLD	64.7667	64.8028	F	YES	1	1	14	probable	NO	NO	MD	MD	MD	MD	MD
62	bv-FTLD	68.6917	69.5361	M	NO	5	5	29	probable	NO	ND
63	bv-FTLD	56.975	59.2194	F	NO	2	4	24	confirmed (C9Orf72)	NO	NO	1250			232	36
64	bv-FTLD	66.1361	70.4083	M	NO	2	6	29	probable	NO	NO	1157			195	39
65	bv-FTLD	70.9972	72.7361	F	NO	1	2	18	possible	NO	NO	1335			262	46
66	bv-FTLD	67.2028	69.9056	M	NO	7	9	29	probable	NO	NO	1113			157	32
67	bv-FTLD	53.9472	56.5528	M	NO	2	4	28	possible	NO	NO	1516	1722.73	0.88	302	78
68	bv-FTLD	51.8056	52.75	F	NO	2	2	23	confirmed (GRN)	NO	NO	MD	MD	MD	MD	MD
69	bv-FTLD	71.1972	75.2944	F	NO	2	6	21	probable	NO	ND

## Sheet: AD
Identification		Demographical data							Dosage of CSF biomarkers
Patients	Group	Age at the first evaluation	Age in 2019	Sex	iNPH	Duration of symptoms at first visit (years)	Duration of symptoms in 2019 (years)	MMSE at diagnosis	AD profile	Ab42	Ab40	Ab42/Ab40	T-Tau	P-Tau
1	AD	73.4333	75.8278	F	NO	1.60556	4	5
2	AD	74.6083	79.0083	M	NO	MD	MD	ND
3	AD	55.7944	59.3972	M	NO	1.39722	5	13
4	AD	53.4389	55.6861	F	NO	8.75278	11	27	YES	1552		0.067	358	64
5	AD	81.7306	82.2306	F	NO	4.5	5	14
6	AD	66.0944	67.1417	F	NO	1.53611	2.58333	25	YES	640	12664	0.051	721	152
7	AD	79.2028	86.9611	F	NO	MD	MD	ND
8	AD	60.5528	64.5528	F	NO	0	4	28	YES
9	AD	88.4806	91.2306	M	NO	3.25	6	19
10	AD	85.2639	85.4861	M	NO	3.77778	4	19
11	AD	86.5139	95.8667	F	NO	1.06389	10.4167	27
12	AD	70.4306	71.1417	M	NO	2.28889	3	17	YES	731	30570	0.024	2000	519
13	AD	69.2194	71.5778	F	NO	9.64167	12	ND
14	AD	80.6333	85.0722	F	NO	MD	MD	22
15	AD	63.2556	63.9278	M	NO	2.07778	2.75	19	YES	254		0.037	1228	279
16	AD	72.6361	75.6361	F	NO	MD	MD	27
17	AD	81.0583	83.475	M	NO	5.58333	8	26
18	AD	73.8333	76.7861	F	NO	1.54722	4.5	18
19	AD	67.1472	68.5472	F	NO	2.01667	3.41667	21	YES	529	ND	ND	527	65
20	AD	90.2111	90.3972	F	NO	1.23056	1.41667	20
21	AD	58.1722	60.4167	M	NO	2.83611	5.08333	28
22	AD	79.4333	82.1944	F	YES	0.988889	3.75	22
23	AD	66.7667	69.125	M	NO	3.64167	6	26	YES	553	ND	ND	626	91
24	AD	85.5611	89.4167	F	NO	2.05833	5.91667	23
25	AD	67.7611	73.7611	M	NO	14	20	ND	YES	320		0.031	791	185
26	AD	67.5833	68.85	F	NO	0.316667	1.58333	13
27	AD	74.5194	78.1028	F	NO	3.41667	7	23
28	AD	86.6111	88.9917	M	NO	1.36944	3.75	20
29	AD	67.7306	69.975	F	NO	1.83889	4.08333	23	YES	466	ND	ND	609	92
30	AD	69.2111	70.6139	M	NO	0.597222	2	25	YES	442		0.041	543	89
31	AD	64.1	69.4056	M	NO	3.52778	8.83333	ND	YES	750	ND	ND	963	148
32	AD	86.8639	88.7778	M	NO	1.33611	3.25	26
33	AD	87.25	89.7333	F	NO	2.01667	4.5	12
34	AD	55.1194	70.1194	F	NO	MD	MD	ND	YES
35	AD	63.2583	64.175	F	NO	3.66667	4.58333	16	YES	591		0.043	744	119
36	AD	69.5028	70.3889	F	NO	2.11389	3	ND	YES	510	9406	0.054	773	94
37	AD	80.0667	88.2667	F	NO	MD	MD	24
38	AD	74.9056	77.4361	M	NO	MD	MD	21
39	AD	71.1278	76.0389	F	NO	1.42222	6.33333	26	YES	1241			841	108
40	AD	81.2944	82.55	F	NO	0.744444	2	25
41	AD	93.1722	93.4167	F	NO	2.75556	3	11
42	AD	77.8306	80.9778	M	NO	1.01944	4.16667	ND	YES	760	ND	ND	510	69
43	AD	72.0528	74.9722	M	NO	3.08056	6	23	YES	495			542	85
44	AD	53.3889	59.3056	F	NO	2	7.91667	27	YES	544			MD	MD
45	AD	72.5333	73.4722	F	NO	0.644444	1.58333	20
46	AD	80.4333	83.6	F	NO	0.166667	3.33333	28
47	AD	62.0556	62.8056	F	NO	4.25	5	10	YES	711		0.055	639	106
48	AD	83.6667	86.1528	M	NO	1.76389	4.25	24
49	AD	75.3056	79.7861	F	NO	MD	MD	28
50	AD	66.6833	74.1917	F	NO	4.075	11.5833	ND	YES	528			876	141
51	AD	59.9	64.4833	F	NO	0.833333	5.41667	ND	YES	329			390	63
52	AD	72.975	81.0806	F	NO	0.477778	8.58333	23	YES	1189		0.046	411	96
53	AD	77.1667	77.2806	F	NO	3.88611	4	22
54	AD	78.4444	79.9972	F	NO	1.03056	2.58333	15
55	AD	71.825	72.9778	M	NO	2.18056	3.33333	17	YES	502	13831	0.036	604	125
56	AD	65.7083	68.9639	M	NO	2.07778	5.33333	ND	YES	MD			MD	MD
57	AD	77.7333	81.7028	F	NO	1.03056	5	25
58	AD	65.9111	70.9111	M	NO	0	5	ND	YES	MD			MD	MD
59	AD	60.1111	75.4306	F	NO	0.680556	16	ND	YES	MD			MD	MD
60	AD	79.9833	81.7028	M	NO	1.78056	3.5	22
61	AD	73.9667	74.925	F	NO	2.95833	3.91667	18
62	AD	57.0611	68.8278	F	NO	0.233333	12	30
63	AD	82.2083	82.3278	F	NO	1.96389	2.08333	15
64	AD	86.5472	88.7556	F	NO	0.791667	3	25
65	AD	77.8361	82.3333	F	NO	MD	MD	6
66	AD	76.4111	79.9806	M	NO	1.01389	4.58333	24	YES	ND	ND	ND	ND	ND
67	AD	88.9	89.1306	F	NO	4.51944	4.75	10
68	AD	71.3806	73.5	M	NO	0.877778	3	24	YES	415	ND	ND	974	132
69	AD	64.9667	67.0611	F	NO	5.07222	7.16667	19	YES	541	ND	ND	748	106
70	AD	65.8278	70.5139	F	NO	2.06389	6.75	26	YES	828	ND	ND	ND	ND
71	AD	61.6361	65.1472	F	NO	2.07222	5.58333	ND	YES	MD			MD	MD
72	AD	70.9139	71.5833	F	NO	0.827778	1.5	29	YES	504	7438	0.068	>2000	71
73	AD	79.3639	82.4722	F	NO	2.89167	6	18
74	AD	64.7611	69.5278	M	NO	2.06667	6.83333	ND	YES	721	ND	ND	459	64
75	AD	74.7806	78.3306	M	NO	10.0333	13.5833	ND	YES	749	ND	ND	608	112
76	AD	62.8861	66.6389	M	NO	1.08056	4.83333	25	YES	684			891	171
77	AD	62.6194	71.6278	F	NO	2.075	11.0833	ND	YES	470	ND	ND	437	71
78	AD	76.3194	76.7694	M	NO	0.716667	1.16667	20
79	AD	85.3	85.7222	F	NO	1.41111	1.83333	24
80	AD	67.4194	69	M	NO	0.416667	2	18	YES	560			870	91
81	AD	69.3806	71.6222	F	NO	0.0916667	2.33333	24	YES	618		0.048	407	65
82	AD	61.4639	67.1861	F	NO	4.27778	10	25	YES	807
83	AD	65.9389	67.3944	F	NO	MD	MD	14	YES	758			2200	169
84	AD	89.7778	94.2639	F	NO	1.09722	5.58333	25
85	AD	73.6361	76.5611	M	NO	2.075	5	30	YES	1777	ND	ND	706	127
86	AD	77.4611	79.7556	F	NO	3.03889	5.33333	10
87	AD	75.8222	76.8528	F	NO	3.55278	4.58333	27	YES	701		0.067	615	95
88	AD	68.6722	71.8694	M	NO	1.96944	5.16667	23	YES	738	ND	ND	418	74
89	AD	76	80.4111	F	NO	1	5	23
90	AD	70.0333	75.0139	F	NO	2.01944	7	27	YES	MD			MD	MD
91	AD	79.1639	80.65	F	NO	1.51389	3	19
92	AD	72	73.975	F	NO	0.858333	2.83333	20	YES	889	18334	0.048	525	64
93	AD	73.5694	75.6639	M	NO	3.90556	6	23	YES	512			311	56
94	AD	81.1306	90.9167	M	NO	4.21111	14	27
95	AD	69.4056	79.9806	M	NO	2.00833	12.5833	29	YES	1508			418	66
96	AD	70.4056	70.7722	M	NO	3.46667	3.83333	13	YES	629	10801		931	143
97	AD	72.6278	79.4861	F	NO	1.14167	8	27	YES	MD			MD	MD
98	AD	74.6	76.5	F	NO	0.183333	2.08333	24
99	AD	77.2083	82.8944	F	NO	0.230556	5.91667	26
100	AD	66.0222	67.5528	F	NO	1.80278	3.33333	24	YES	783	16480	0.048	651	106
101	AD	76.7889	77.9139	F	NO	0.125	1.25	27
102	AD	73.6694	74.3333	F	NO	0.583333	1.25	24
103	AD	66.5056	67.425	F	NO	1.08056	2	23	YES	789	14206	0.056	1022	187
104	AD	65.1861	66.45	F	NO	4.06944	5.33333	13	YES	433	9535	0.045	1057	154
105	AD	86.8056	87.8056	F	NO	1	2	17
106	AD	70.7111	71.4222	F	NO	4.03889	4.75	22	YES	913			1934	394
107	AD	81.5917	84.0417	M	NO	1.55	4	18
108	AD	71.2306	72.9389	F	NO	3.04167	4.75	17	YES	515			380	55
109	AD	71.4694	73.1972	M	NO	4.02222	5.75	26	YES	374	11078	0.034	690	121
110	AD	56.7028	59.4611	M	NO	1.075	3.83333	21	YES	518	10435	0.05	657	109
111	AD	85.2361	86.6528	F	NO	0	1.41667	23
112	AD	68.2722	73.2722	F	NO	0	5	29
113	AD	60.275	62.05	M	NO	2.225	4	20	YES	540			596	94
114	AD	79.5667	80.2167	M	NO	1.01667	1.66667	21
115	AD	73.6389	75.3278	M	NO	1.97778	3.66667	24
116	AD	69.6028	73.9167	F	NO	0.186111	4.5	24	YES	MD			MD	MD
117	AD	70.0917	75.925	F	NO	2	7.83333	ND	YES	777			957	114
118	AD	65.6167	66.8333	F	NO	1.94722	3.16667	18	YES	573		0.036	1019	180
119	AD	81.075	90.1028	F	NO	1.05556	10.0833	28
120	AD	67.5139	70.0417	M	NO	0.388889	2.91667	19
121	AD	92.4139	93.4611	F	NO	0.952778	2	15
122	AD	86.6833	90.7611	F	NO	3.92222	8	17
123	AD	72.7667	76.1806	F	NO	2.83611	6.25	25	YES	767			699	91
124	AD	71.3806	74.7306	F	NO	0.4	3.75	27
125	AD	67.2944	74.3056	F	NO	2.07222	9.08333	22	YES	516			1094	145
126	AD	75.3722	77.1667	M	NO	0.702778	2.5	12
127	AD	75.0806	78.0194	F	NO	2.81111	5.75	25
128	AD	67.6833	71.5806	M	NO	2.01944	5.91667	ND	YES	915	19348	0.047	MD	MD
129	AD	61.8278	63.7611	F	NO	MD	MD	ND	YES	700			515	78
130	AD	74.5222	76.7083	F	NO	3.06389	5.25	ND	YES	722			806	113
131	AD	69.125	73.9139	M	NO	0.211111	5	28	YES	801		0.065	381	74
132	AD	86.2417	86.9083	F	NO	0	0.666667	21
133	AD	67.3694	72.3694	F	NO	MD	3.91667	21
134	AD	82.9806	83.6611	M	NO	4.56944	5.25	23
135	AD	76.725	80.3083	F	NO	2.66667	6.25	27
136	AD	79.2833	82.125	F	NO	0.991667	3.83333	28
137	AD	85.5361	85.8167	M	NO	MD	MD	ND
138	AD	83.5333	85.1917	F	NO	2.50833	4.16667	22
139	AD	64.9194	71.4944	F	NO	0.425	7	ND	YES	MD			MD	MD
140	AD	83.9417	86.4472	M	NO	MD	MD	19
141	AD	70.4306	70.9667	F	NO	1.46389	2	22
142	AD	65.7639	73.6472	F	NO	3.11667	11	30	YES	MD			MD	MD
143	AD	78.9222	81.3944	M	NO	1.61111	4.08333	27
144	AD	78.7694	81.1056	F	NO	0.913889	3.25	26
145	AD	81.7694	83.8528	M	NO	0.5	2.58333	29
146	AD	70.3778	72.2111	M	NO	1	2.83333	21
147	AD	79.15	85.325	M	NO	2.825	9	24
148	AD	68.8	75.8	F	NO	6	13	20	YES	635			675	95
149	AD	73.5361	79.4583	M	NO	2.07778	8	27	YES	512			666	96
150	AD	72.8472	83.7611	M	NO	4.91944	15.8333	24	YES	MD			MD	MD
151	AD	78.0389	88.1167	M	NO	2.00556	12.0833	ND
152	AD	81.5	81.8083	F	NO	1.69167	2	ND
153	AD	61.7528	68.3333	F	NO	0.333333	6.91667	23	YES	919		0.066	649	97
154	AD	81.7028	83.5361	F	NO	MD	MD	26
155	AD	64.4111	65.3278	F	NO	2.08333	3	28	YES	MD			MD	MD
156	AD	80.4611	84.2472	M	NO	3.04722	6.83333	14
157	AD	69.4944	80.4944	F	NO	1.16667	12.1667	26	YES	567			885	87
158	AD	68.5528	75.3028	M	NO	2.5	9.25	27	YES	542			648	78
159	AD	68.2667	70.4333	F	NO	2.08333	4.25	27	YES	611			1040	141
160	AD	62.5611	72.6	F	NO	2.54444	12.5833	20	YES	364			?	71
161	AD	71.55	75.0944	F	NO	1.03889	4.58333	18	YES	411			750	81
162	AD	79.8806	84.7278	F	NO	3.15278	8	28
163	AD	63.5694	68.7361	F	NO	3.83333	9	20
164	AD	76.25	76.75	F	NO	10	10.5	ND
165	AD	68.9889	71.675	M	NO	1.06389	3.75	27
166	AD	74.625	76.5778	F	NO	0.213889	2.16667	26
167	AD	72.9944	73.8111	F	NO	1.18333	2	16
168	AD	70.0667	83.1111	F	NO	-0.0444444	13	ND
169	AD	57.8472	59.6472	M	NO	MD	MD	ND	YES	MD			MD	MD
170	AD	72.2944	73.675	F	NO	3.03611	4.41667	22	YES	509	15882	0.032	643	98
171	AD	64.4917	67.6333	M	NO	4.94167	8.08333	25	YES	MD			MD	MD
172	AD	79.5917	91.4806	F	NO	0.111111	12	22
173	AD	74.2222	76.1056	F	NO	5.11667	7	11	YES	717			1106	94
174	AD	68.5639	70.7917	M	NO	1.02222	3.25	29
175	AD	62.3361	65.75	F	NO	1.00278	4.41667	26	YES	MD			MD	MD
176	AD	74.0722	75.3333	F	NO	0.402778	1.66667	20	YES	735			846	103
177	AD	78.5722	79.1444	M	NO	0.511111	1.08333	12
178	AD	78.85	80.85	F	YES	3.41667	5.41667	16

## Sheet: Abbrevations
AD = Alzheimer's disease
ALS = amyotrophic lateral sclerosis
bv-FTLD = behavioural variant of frontotemporal lobar degeneration
CGI-C = Clinical Global Impression of Change
CSF = cerebrospinal fluid
iNPH = idiopathic normal pressure hydrocephalus
LPs = lumbar punctures
MD = missing data
MMSE = mini mental state examination
ND = not done
P-Tau = phosphorylated Tau181P
T-Tau = total Tau
