# Supplementary material for: Idiopathic normal pressure hydrocephalus and frontotemporal dementia: an unexpected association
Source: Brain Commun. 2022 Dec 14;4(6):fcac319. doi: 10.1093/braincomms/fcac319 (PMC9897186; doi:10.1093/braincomms/fcac319)
Supplement: fcac319_Supplementary_Data [file fcac319_Supplementary_Data.zip › Supplementary Data_-_step_2_-_3_groups_iNPH-bv-FTLD_bv-FTLD_iNPH.xlsx]

## Sheet: Rough data
Identification		Demographical data		Clinical data									Neuropsychological assessment									Tap test								CSF biomarkers											Shunting		Morphological imaging data
Patients	Group	Age at the first evaluation (years)	Sexe	Duration of symptoms at first evaluation (years)	Duration of symptoms at last evaluation (years)	Follow-up time (years)	bv-FTLD diagnosis	Amyotrophic lateral sclerosis	Gate troubles	Falls	Technical assistance for walking	Urinary symptoms	MMSE at diagnosis	Disinhibition	Apathy	Loss of empathy	Perseverative behaviour	Hyperorality	Executive deficits	Total Rascovsky items	Negligence	Gait improvement	CGI-C	MMSE before LPs	MMSE after LPs	FAB before LPs	FAB after LPs	MoCA before LPs	MoCA after LPs	AD profile	Ab42 (ng/L)	Ab42 (N)	Ab40 (ng/L)	Ab40 (N)	Ab42/Ab40	Ab42/Ab40 (N)	T-Tau (ng/L)	T-Tau (N)	P-Tau (ng/L)	P-Tau (N)	Gate improvement	CGI-C	Type	Fazekas	Small deep strokes	Fronto-parietal gradient	Frontal atrophy	Temporal atrophy	Asymmetric atrophy
1	iNPH-bv-FTLD	74.2472	M	1	10	7.15278	possible	no	yes	yes	no	yes	27	yes	yes	no	yes	yes	yes	5	yes	yes	2	26	26	12	16	NA	NA	no	679	0.84875	ND	ND	ND	ND	122	0.348571	22	0.44	yes	1	MRI	1	no	no	no	no	no
2	iNPH-bv-FTLD	67.2222	F	1	2	1.49444	probable	no	yes	yes	wheel chair	yes	14	yes	yes	yes	yes	yes	yes	6	yes	no	4	17	17	5	6	10	10	no	592	0.816552	6365	0.816026	0.093	1.32857	531	1.26429	23	0.46	ND		MRI	1	yes	yes	no	yes	yes
3	iNPH-bv-FTLD	64.4778	F	1	1.5	0.505556	probable	no	yes	yes	wheel chair	yes	28	yes	yes	yes	no	yes	yes	5	yes	ND								ND											no	4	MRI	1	no	yes	yes	yes	yes
4	iNPH-bv-FTLD	63.3639	F	2	5	3.43889	probable	no	yes	yes	walker	yes	20	yes	yes	yes	yes	yes	yes	6	yes	yes	2	17	13	5	4	11	NA	no	883	1.10375	ND	ND	ND	ND	193	0.459524	36	0.72	yes	2	MRI	3	no	yes	yes	yes	no
5	iNPH-bv-FTLD	73.7639	M	4	7	3.21667	probable	yes	yes	yes	wheel chair	yes	23	yes	yes	yes	yes	yes	yes	6	yes	yes	3	15	21	6	9	12	8	no	687	0.85875	ND	ND	ND	ND	106	0.252381	21	0.42	ND		MRI	1	no	no	yes	yes	yes
6	iNPH-bv-FTLD	78.875	F	2	3	1.28333	probable	no	yes	yes	no	yes	18	yes	yes	yes	no	no	yes	4	yes	yes	1	19	23	6	8	13	15	no	555	0.765517	7105	0.910897	0.078	1.11429	209	0.497619	27	0.54	ND		MRI	3	no	yes	yes	no	no
7	iNPH-bv-FTLD	70.3083	M	10	17	7.25	probable	no	yes	yes	no	yes	27	yes	yes	yes	yes	yes	yes	6	yes	yes	2	26	29	16	16	23	24	no	536	0.73931	5465	0.700641	0.098	1.4	152	0.361905	22	0.44	yes	2	MRI	2	no	no	no	no	no
8	iNPH-bv-FTLD	66.8778	F	1	6	6.76944	probable	no	yes	yes	no	no	25	yes	yes	yes	no	yes	yes	5	yes	yes	3	21	21	12	15	17	21	no	500	0.689655	5622	0.720769	0.089	1.27143	124	0.295238	21	0.42	ND		MRI	3	no	yes	yes	yes	yes
9	iNPH-bv-FTLD	64.7667	F	1	2	1.03611	probable	no	yes	no	no	yes	14	yes	yes	yes	yes	yes	yes	6	yes	ND																			yes	3	MRI	3	yes	yes	no	yes	no
10	bv-FTLD	62.675	F	0.5			definite (C9Orf72)	no	no	no		yes	20	yes	yes	yes	yes	yes	yes	6	yes	ND								no	1009	1.26125	ND	ND	ND	ND	142	0.405714	24	0.48	ND		MRI	1	no	no	no	no	no
11	bv-FTLD	67.3194	M	2	6	4.42222	probable	no	no	no		no	24	yes	no	yes	yes	yes	yes	5	yes	ND								no	1227	1.53375	ND	ND	ND	ND	243	0.694286	47	0.94	ND		MRI	1	yes	yes	no	yes	yes
12	bv-FTLD	68.8083	M	0.5	4	3.31111	probable	no	no	no		no	26	yes	no	yes	yes	yes	yes	5	no	ND								no	1307	1.63375	ND	ND	ND	ND	258	0.737143	56	1.12	ND		MRI	1	no	yes	no	yes	yes
13	bv-FTLD	68.6917	M	5	6	1.28333	probable	no	no	no		no	29	yes	yes	yes	yes	yes	yes	6	yes	ND								ND											ND		MRI	1	no	no	no	no	no
14	bv-FTLD	62.5194	F	2	3	0.644444	probable	no	no	no		no	21	yes	yes	yes	yes	yes	yes	6	yes	ND								ND										ND	ND		MRI	0	no	yes	yes	no	no
15	bv-FTLD	64.8278	M	5	7	1.68889	probable	no	no	no		no	17	yes	yes	yes	yes	yes	yes	6	yes	ND								no	979	1.22375	8754	1.12231	0.112	1.86667	176	0.419048	30	0.6	ND		MRI	0	no	no	no	no	no
16	bv-FTLD	60.85	M	1.5	3	1.85	probable	no	no	no		no	24	no	yes	yes	yes	yes	yes	5	yes	ND								no	994	1.2425	8927	1.14449	0.111	1.85	295	0.702381	32	0.64	ND		MRI	3	no	no	no	yes	no
17	bv-FTLD	73.5389	M	12	15	3.36667	probable	no	no	no		no	28	yes	yes	yes	yes	yes	yes	6	no	ND								ND											ND		MRI	2	no	no	no	no	no
18	bv-FTLD	56.975	F	2	5	2.68333	definite (C9Orf72)	no	no	no		no	24	yes	yes	yes	yes	yes	yes	6	yes	ND								no	1250	1.5625	ND	ND	ND	ND	232	0.662857	36	0.72	ND		MRI	0	no	yes	yes	no	no
19	iNPH	73.6	M	4	7	2.52778	NA	no	yes	yes	no	no	26	no	no	no	no	no	yes	1	no	yes	3	26	NA	15	14	24	24	ND											no	4	MRI	1	no	no	no	no	no
20	iNPH	72.6972	M	2	3	1.42222	NA	no	yes	no	no	yes	22	no	no	no	no	no	yes	1	no	yes	1	15	18	5	10	14	14	ND											yes	2	MRI	0	no	no	no	no	no
21	iNPH	64.5222	F	0	4	5.23889	NA	no	yes	yes	walker or wheel chair	yes	26	no	no	no	no	no	yes	1	no	yes	3	23	19	10	10	16	14	ND											yes	3	MRI	3	no	yes	yes	yes	no
22	iNPH	73.5556	M	1.58611	2.87778	1.27222	NA	no	yes	yes	no	yes	27	no	yes	no	no	no	yes	2	no	no	4	26	26	12	12	22	24	no	544	0.750345	4538	0.581795	0.12	1.71429	152	0.361905	13	0.26	ND		MRI	2	no	yes	yes	yes	yes
23	iNPH	66.3056	F	5	6	1.30278	NA	no	yes	yes	cane	yes	28	yes	no	yes	no	yes	yes	4	no	yes	2	28	NA	15	15	29	28	no	510	0.703448	5155	0.660897	0.099	1.41429	150	0.357143	18	0.36	ND		CT scan	0	no	no	no	no	no
24	iNPH	57.7083	M	2	7	1.93333	NA	no	yes	no	no	yes	26	yes	no	no	no	no	yes	2	no	no	4	26	NA	NA	NA	NA	NA	no	521	0.718621	5125	0.657051	0.102	1.45714	139	0.330952	13	0.26	yes	2	MRI	1	no	no	no	no	no
25	iNPH	82.125	M	2.06111	3.04167	0.966667	NA	no	yes	no	yes	yes	28	no	no	no	no	no	yes	1	no	yes	3	27	27	13	13	NA	NA	ND											yes	3	MRI	2	no	yes	yes	yes	no
26	iNPH	71.65	M	1.08056	2.79167	1.68333	NA	no	yes	yes	no	yes	27	no	no	no	no	no	no	0	no	yes	2	28	27	17	18	23	25	no	338	0.466207	5338	0.684359	0.063	0.9	179	0.42619	20	0.4	ND		CT scan	0	no	no	no	yes	no
27	iNPH	73.8472	M	0	6	6.34444	NA	no	yes	yes	cane	yes	30	no	yes	no	no	no	yes	2	no	yes	3	27	28	16	18	NA	NA	ND											ND		CT scan	2	no	no	yes	yes	yes
[truncated: 16 more columns]

## Sheet: Abbreviations
(N) = relative to the cut-offs
AD = Alzheimer's disease
ALS = amyotrophic lateral sclerosis
bv-FTLD = behavioural variant of frontotemporal lobar degeneration
CGI-C = Clinical Global Impression of Change
CSF = cerebrospinal fluid
FDG-PET = 18-F-fluorodeoxyglucose PET
iNPH = idiopathic normal pressure hydrocephalus
LPs = lumbar punctures
MD = missing data
MMSE = mini mental state examination
NA = not available
ND = not done
P-Tau = phosphorylated Tau181P
SPECT = single photon emission computed tomography
T-Tau = total Tau
FAB = Frontal Assessment Battery
MoCA = Montreal Cognitive Assessment
