# Supplementary material for: Idiopathic normal pressure hydrocephalus and frontotemporal dementia: an unexpected association
Source: Brain Commun. 2022 Dec 14;4(6):fcac319. doi: 10.1093/braincomms/fcac319 (PMC9897186; doi:10.1093/braincomms/fcac319)
Supplement: fcac319_Supplementary_Data [file fcac319_Supplementary_Data.zip › Supplementary Data_-_step_2_-_FDG-PET_quantification.xlsx]

## Sheet: all regions metabolism
			bv-FTLD						iNPH-bv-FTLD
			13	14	15	16	17	18	3	9	2	4	8
Region	Label	Size	Mean	Mean	Mean	Mean	Mean	Mean	Mean	Mean	Mean	Mean	Mean
Cerebellum__L	Cerebellum_Crus1__L	2249	9301.73	7096.91	9124.33	8939.46	8553.88	8124.49	7315.5	9400.06	8113.53	9419.33	8083.53
Cerebellum__L	Cerebellum_Crus2__L	1644	8543.64	7500.23	8694.8	9081.92	8292.09	7779.36	6806.01	8467.24	7363.38	8938.13	7880.08
Cerebellum__L	Cerebellum_3__L	207	7348.84	7182.89	7159.21	6378.01	5492.11	5651.56	6134.85	6244.88	5911.98	6950.24	6025.26
Cerebellum__L	Cerebellum_4_5__L	856	9450.02	9822.04	9516.13	9319.09	7955.78	7556.8	8547.61	8184.1	8473.44	9236.23	8116.2
Cerebellum__L	Cerebellum_6__L	1749	10723.6	9544.26	10849	10359.3	8988.45	9059.14	9076.91	9954.45	9594.97	10221.8	8766.55
Cerebellum__L	Cerebellum_7b__L	432	8746.78	8420.66	8891.95	9705.2	9073.98	8587.12	7585.33	8633.55	7766.32	9245.38	9452
Cerebellum__L	Cerebellum_8__L	2192	9401.93	9656.32	9010.98	10401.3	9052.32	8435.44	8638.02	8914.14	8625.72	9723.32	9679.31
Cerebellum__L	Cerebellum_9__L	809	9700.58	9428.14	9604.76	10585.8	8786.15	8138.69	9138.64	9513.15	7752.08	9642.49	8388.53
Cerebellum__L	Cerebellum_10__L	120	6870.59	7683.79	6943.51	6403.25	7072.6	5379.04	5666.62	5642.18	6063.15	7090.25	8007.08
Cerebellum__R	Cerebellum_Crus1__R	2249	9403.59	6836.68	8907.64	8845.27	8410.94	7849.71	7810.29	9369.73	7745.5	9071.72	7454.01
Cerebellum__R	Cerebellum_Crus2__R	1644	8646.21	6958.41	8581.27	8715.98	8293.23	7857.23	7185.3	8608.32	7063.55	8987.05	7668.87
Cerebellum__R	Cerebellum_3__R	207	7561.26	7086.19	7276.38	6544.5	5328.09	6047.93	6565.03	6113.28	5809.14	7354.71	6535.2
Cerebellum__R	Cerebellum_4_5__R	856	9706.39	10241.1	9620.75	9638.47	8336.96	7906.19	9076.01	7925.93	8553.94	9470.33	8387.81
Cerebellum__R	Cerebellum_6__R	1749	10538.9	9428.16	10557.2	10569.7	8899.27	8999.15	9387.87	10096.7	9507.3	10329.8	8399.5
Cerebellum__R	Cerebellum_7b__R	432	9030.88	8061.19	9302.19	9636.13	9191.42	8538.83	7904.47	9217.77	7493.69	9176.85	8743.99
Cerebellum__R	Cerebellum_8__R	2192	9347.62	9333.68	9193.89	10108	9390.96	8526.32	9140.81	9724.3	8505.21	9785.56	9512.91
Cerebellum__R	Cerebellum_9__R	809	9966.86	9728.23	9905.04	10732.1	9871.01	8608.78	9702.91	9716.58	8551.15	10174.5	9169.51
Cerebellum__R	Cerebellum_10__R	120	6713.43	6898.98	6447.69	5877.07	6690.73	5561.63	5720.32	5423.62	6175.52	6123.6	7415.65
Frontal__L	Precentral__L	2585	10345.2	8787.49	9749.12	9377.16	10384.9	7590.39	9174.1	7826.78	7225.74	10791.4	9236.5
Frontal__L	Frontal_Sup__L	3158	10461.6	7553.09	9606.23	9335.84	10428.1	7870.09	7432	8448.46	6440.82	10989.2	8457.54
Frontal__L	Frontal_Sup_Orb__L	860	9649.16	7250.98	8931.74	9086.44	10229.4	7681.15	6398.45	9205.29	6823.39	9935.56	9221.92
Frontal__L	Frontal_Mid__L	4416	12276.2	7363.52	10529.5	10076.3	11481.8	8865.94	7640.98	8917.35	6296.96	11011.1	8670.12
Frontal__L	Frontal_Mid_Orb__L	856	9808.39	5857.67	8561.86	8144.49	8635.27	7860.23	6121.6	8300.62	6160.93	8919.82	8355.29
Frontal__L	Frontal_Inf_Oper__L	1137	11398.2	7627.26	10752.6	9665.5	9979.96	8205.08	7461.22	9824.44	5318.3	10368.8	8073.04
Frontal__L	Frontal_Inf_Tri__L	1544	12001.3	7013.38	11047	9133.47	11006.2	9121.81	8402.75	9879.48	5620.96	9557.1	8332.07
Frontal__L	Frontal_Inf_Orb__L	1410	9609.74	6018.32	9301.14	8226.78	8625.94	7379.1	6750.43	8528.13	6019.23	9055.46	7940.89
Frontal__L	Rolandic_Oper__L	1162	9987.66	8852.02	9493.1	9611.18	8938.62	7679.94	8042.25	7398.06	6632.86	9991.73	8751.65
Frontal__L	Supp_Motor_Area__L	2370	11122.6	9111.66	10601.5	10160.5	10463.9	7611.02	8688.8	9163.24	7845.53	8897.58	9368.26
Frontal__L	Olfactory__L	280	7861.68	7379.51	8125.7	7245.78	8367.98	6423.81	6607.28	7074.44	5718.78	8107.69	8053.15
Frontal__L	Frontal_Sup_Medial__L	2038	9990.46	6883.96	9350.38	8388.3	9789.43	7249.02	6964.54	8442.05	6326.28	7394.67	8021.07
Frontal__L	Frontal_Mid_Orb2__L	846	9660.72	7982.61	9796.2	9237.26	9802.45	7835.18	6837.52	9174.08	6876.15	10423.3	8819.36
Frontal__L	Rectus__L	754	8578.39	8203.83	9277.36	9126.89	9625.07	7772.44	6745.95	9404.23	7047.52	9834.69	10052.5
Frontal__L	Cingulum_Ant__L	1314	9454.79	6846	8371.56	7134.26	8076.2	6339.89	5140.76	6789.68	5273.28	6718.8	7010.45
Frontal__L	Cingulum_Mid__L	2091	11672.7	9368.77	10767	10242.3	11439.3	8686.82	8675.8	9032.51	7744.66	9283.58	9480.57
Frontal__L	Paracentral_Lobule__L	808	9786.58	9397.79	10034.7	8891.26	9056.39	7662.84	8343.32	8010.04	7865.5	10063.7	8551.38
Frontal__R	Precentral__R	2585	10341.6	10003.9	10061.4	9973.27	10185.6	7556.07	9113.54	7861.81	7550.77	10656.5	9051.06
Frontal__R	Frontal_Sup__R	3158	10723.5	7474.14	9895.94	9820.09	10185.5	7737.49	6687.53	7980.84	6395.07	10603.7	8467.05
Frontal__R	Frontal_Sup_Orb__R	860	10194.2	7004.62	9214.78	9936.9	10378.4	7315.41	5817.99	8654.94	6769.35	9758.99	8969.94
Frontal__R	Frontal_Mid__R	4416	11786.1	7554.83	10456.7	10523.8	10928.3	8546.19	6311.63	8479.28	6382.34	10479.1	8416.89
Frontal__R	Frontal_Mid_Orb__R	856	9695.69	6113.72	8845.45	9045.33	9276.03	7499.89	5144.48	8645.93	6001.12	9002.04	8201.59
Frontal__R	Frontal_Inf_Oper__R	1137	11818.5	8314.11	11002.9	10070.9	10585.6	7907.8	5676.56	8810.79	6783.11	10223.9	8749.62
Frontal__R	Frontal_Inf_Tri__R	1544	12297.4	7194.33	11016.9	10284	10724.7	8608.4	6078.94	9202.82	6566.19	10202.7	8863.46
Frontal__R	Frontal_Inf_Orb__R	1410	9709.81	5990.86	8988.34	8571.04	8693.86	6217.68	5869.69	8511.45	6058.47	9401.23	7673.16
Frontal__R	Rolandic_Oper__R	1162	10371.6	10080.5	9521.49	10018.4	9390.11	7393.99	6983.02	6647.06	7139.65	9990.99	9022.45
Frontal__R	Supp_Motor_Area__R	2370	11282.1	9050.65	10354.5	10132.4	10339.1	7463.07	8839.4	8867.15	7501.67	9417.31	9295.48
Frontal__R	Olfactory__R	280	8369.24	7242.02	8030.3	7866.45	8497.16	6151.32	6192.16	7046.91	6052.84	8440.32	8892.63
Frontal__R	Frontal_Sup_Medial__R	2038	10457.9	7393.84	9698.65	9415.85	10570.2	7344.27	6527.02	8749.72	6460.5	9183.35	8727.02
Frontal__R	Frontal_Mid_Orb2__R	846	10038.4	7835.21	9391.9	9741.89	9847.06	7967.88	6379.06	8958.85	7105.72	10298.3	8850.82
Frontal__R	Rectus__R	754	8650.48	7881.53	9873.32	9784.15	10268.4	7730.63	6335.45	9505.07	7132.85	10466	9721.33
Frontal__R	Cingulum_Ant__R	1314	9143.42	6763.92	7700.79	7156.08	7486.17	5711.22	4383.98	6230.52	5212.28	6392.36	6799.41
Frontal__R	Cingulum_Mid__R	2091	11142	9232.69	9909.37	9774.11	10139	7966.36	7725.44	8383.62	7108.92	8427.74	8866.53
Frontal__R	Paracentral_Lobule__R	808	10411.5	10074.6	10332.6	9286.14	9252.47	7837.89	8024.67	8114.96	7849.28	10146	8918.5
Insula__L	Insula__L	1758	10137.3	7878.49	9699.98	8440.19	8620.19	7249.56	6911.19	7285.36	6063.22	9787.54	8181.82
Insula__R	Insula__R	1758	10769.7	8782.76	9412.6	8774.31	9059.64	6673.72	6293.58	6912.15	6203.02	9631.03	7773.11
Occipital__L	Calcarine__L	2122	11027.4	14474.5	12419.4	11011.7	10834.7	9940.16	9921.85	7065.16	8680.92	10950.1	9318.16
Occipital__L	Cuneus__L	1460	11617.2	13526.9	12741.7	10745.1	11425.8	9393.35	9059.67	7889.1	9160.17	12046.6	11133.7
Occipital__L	Lingual__L	2309	11227.9	13926.8	11433	10532.4	11058.1	9894.94	9446.62	7747.48	8698.93	11068.3	9831.89
Occipital__L	Occipital_Sup__L	1090	10610	13285	11411	10265.8	11387.1	9067.15	9448.49	6860.45	8186.11	11826.2	11067.1
Occipital__L	Occipital_Mid__L	1858	10665.7	13607.6	11202.2	10453.4	11035.1	9376.39	8773.67	6874.97	8060.83	11482.3	10998.6
Occipital__L	Occipital_Inf__L	905	9266.35	13034.3	10283.3	10039.7	10502.8	9502.5	8254.77	6911.28	8333.78	10664.2	11665.6
Occipital__R	Calcarine__R	2122	11152.3	14043.9	12436.2	12117.8	10721.5	10242.1	10117.8	5978.67	9086.42	10516.5	9770.22
Occipital__R	Cuneus__R	1460	12034.9	13081.6	12452	11387.9	11479.1	9402.35	8750.24	7501.98	9544.53	11747	11191.2
Occipital__R	Lingual__R	2309	11033.2	13977.2	11740.6	11409.7	10879	9766.8	10164.9	7135.32	8846.57	11011.3	10362.1
Occipital__R	Occipital_Sup__R	1090	11207.4	12176.1	11657.4	11279.4	11627.5	9439.37	9141.2	6117.28	8728.76	11345.7	11409.1
Occipital__R	Occipital_Mid__R	1858	11244.2	12817.4	11040.7	11248.1	11174.3	9770.96	9088.2	5333.93	8211.91	10890.8	11440
Occipital__R	Occipital_Inf__R	905	9959.95	12203	9348.08	10508.2	10403	9797.59	8716.98	5079.63	7826.47	10304.6	10889.2
Parietal__L	Cingulum_Post__L	247	11596.1	9369.59	11011.3	9508.75	11507.8	10332.6	7803.37	8094.16	6758.47	9430.75	6996.22
Parietal__L	Postcentral__L	2987	9593.07	8863.05	9357.96	9286.47	9469.16	7355.86	9106.77	7147.17	7207.8	10157.2	8833.85
Parietal__L	Parietal_Sup__L	1508	8986.03	8876.04	8776.63	7992.47	10154.1	7081.7	7358.21	6550.04	6498.66	10049.3	8075.33
Parietal__L	Parietal_Inf__L	1257	10167.8	8864.57	9821	9426.71	9822.95	8262.44	8168.48	7415.81	6304.99	10583.9	8409.89
Parietal__L	SupraMarginal__L	1767	10490.4	8753.83	8961.14	8957.2	8839.06	7701.94	7325.82	7756.57	6647.83	9633.02	8358.35
Parietal__L	Angular__L	1514	11685.2	10029.9	11189.4	9332.95	11013.8	9537.52	8024	7619.6	7061.59	11022.8	8602.95
Parietal__L	Precuneus__L	3156	11206.7	10225	10794.3	10057.2	11626.2	9317.51	8055.18	7812.98	7790.2	10679.5	8852.41
Parietal__R	Cingulum_Post__R	247	11415.4	9819.18	10961.3	9399.9	9580.96	9429.55	7036.59	6734.26	6487.29	8423.26	6875.83
Parietal__R	Postcentral__R	2987	9585.95	8766.39	9434.03	9559.98	9438.02	7293.99	8183.6	7083.77	7265.87	10122.6	8437.32
Parietal__R	Parietal_Sup__R	1508	8768.07	9359.71	8867.92	8891.99	10549.7	7567.24	7595.68	6130.76	6837.51	10071.1	9032.52
Parietal__R	Parietal_Inf__R	1257	11010.6	9380.51	10668.9	7913.84	10395.2	9637.17	8357.43	7047.26	6890.19	10642.7	8602.74
Parietal__R	SupraMarginal__R	1767	11436.5	9722.83	9225.88	9725.17	9404	8386.65	7291.39	7158.6	7187.22	9735.62	8819.49
Parietal__R	Angular__R	1514	11993	10735.6	11831.1	10859.2	11044.7	10196.1	8199.14	6374.26	7195.67	10769.3	9027.02
Parietal__R	Precuneus__R	3156	11689.5	10972.5	11281.8	10686.9	11061.9	9601.49	8232.16	7656.84	7911.58	10731.8	9322.57
Striatum__L	Caudate__L	879	8308.98	6707.91	7515.01	5425.38	6781.5	4718.18	3529.51	4577.44	3169.58	4795.62	4636.31
Striatum__L	Putamen__L	902	12119.7	11531.5	11115.9	11742.2	12452	9399.19	8038.56	9474.15	8178.76	11030.7	10313.5
Striatum__L	Pallidum__L	176	11925.6	12052.1	11337.7	11714.5	12681.6	9552.61	8551.04	9425.12	8008.15	10873.8	10066.7
Striatum__R	Caudate__R	879	9630.05	8006.91	8320.94	7619.79	9406.88	4596.87	3818.3	5574.77	3732.5	5992.34	7628.56
Striatum__R	Putamen__R	902	12068.2	11789	10544.3	12095.3	11716.4	8311.95	7631.86	8940.5	7921.34	10886.7	10385.1
Striatum__R	Pallidum__R	176	12685.4	12876.2	12046	13285.5	14828.2	8745.64	8201.81	9764.93	8368.36	11704.4	11553.3
Temporal_Lateral__L	Fusiform__L	2512	9175.91	10307.3	9553.14	8189.55	9089.25	7712.85	7827.63	7457.99	8060.97	9445.42	9025.86
Temporal_Lateral__L	Heschl__L	240	11870.9	12919.2	11607.7	11879.7	9650.06	10078	9214.17	7326.07	6653.82	12378.7	10411.2
Temporal_Lateral__L	Temporal_Sup__L	2686	10096.5	9918.44	9655.61	8897.17	8704.43	8139.3	7227.67	7241.97	7178.43	10361.9	8915.92
Temporal_Lateral__L	Temporal_Pole_Sup__L	1029	7143.85	6879.19	7384.98	4901.96	6743.73	5664.97	5603.61	5936.16	5494.14	8034.69	7314.92
Temporal_Lateral__L	Temporal_Mid__L	3911	10504.7	10407.8	10106.5	8829.44	9298.97	8274.52	7697.35	7443.61	7690.18	10228.4	9553.48
Temporal_Lateral__L	Temporal_Pole_Mid__L	820	6740.31	7457.56	7560.4	4608.89	7256.13	5461.67	6652.23	6769.79	7128.76	8787.12	7210.54
Temporal_Lateral__L	Temporal_Inf__L	3157	9085.28	8755.95	9254.52	7643.62	9195.49	7483.39	6915.55	7503.81	7274.93	9959.27	9367.3
Temporal_Lateral__R	Fusiform__R	2512	9390.99	10461.2	9479.07	9155.64	9151.78	7870.78	8407.64	6853.56	7914.21	9592.09	9542.72
Temporal_Lateral__R	Heschl__R	240	11767.5	13440.8	11112.1	11341.9	10010.9	9159.55	8184.25	6318.8	7139.12	11946.2	9925.31
Temporal_Lateral__R	Temporal_Sup__R	2686	10900.9	10892.5	9794.57	9772.15	9388.23	7987.22	8225.43	6469.18	7854.76	10218.6	9740.41
Temporal_Lateral__R	Temporal_Pole_Sup__R	1029	7850.03	7917.75	7144.51	5450.48	7191.9	4944.95	5642.36	5371.21	5650.22	7998.68	7377.53
Temporal_Lateral__R	Temporal_Mid__R	3911	11143.4	10407.1	10040.4	10010.7	9663.2	8222.22	8692.54	6343.06	7889.49	10024.6	9958.95
Temporal_Lateral__R	Temporal_Pole_Mid__R	820	7463.4	8648.97	7903.92	6266.46	7614.13	5525.16	6391.73	6574.23	7005.49	8900.18	7693.71
Temporal_Lateral__R	Temporal_Inf__R	3157	9548.23	9164.5	8927.3	8849.32	9375.95	7502.31	7771.16	6468.38	6932.44	9857.41	9656.03
Temporal_Mesial__L	Hippocampus__L	865	7902.04	7261.12	6918.65	4346.76	5457.01	6289.03	5589.85	4764.93	5254.59	5995.9	5899.27
Temporal_Mesial__L	ParaHippocampal__L	1130	8372.09	8217.25	7522.13	5467.55	7611.16	6824.15	6750.86	6303.99	6581.23	7991.41	7720.43
Temporal_Mesial__L	Amygdala__L	248	7551.63	7459.35	6719.63	4306.28	6271.44	6213.76	6464.9	5782.72	6406.85	7272.2	6492.14
Temporal_Mesial__R	Hippocampus__R	865	8073.92	7219.9	6798.23	5408.82	5551.1	5559.43	5490.89	4463.35	5947.98	5982	4943.83
Temporal_Mesial__R	ParaHippocampal__R	1130	8344.09	8666.32	7889.35	6837.26	7755.26	6499.31	6953.32	6248.12	6912.32	8357.82	7650.02
Temporal_Mesial__R	Amygdala__R	248	7701.28	7511.58	7329.56	5101.49	6082.29	5727.55	5932.83	5868.67	6558.94	7535.4	6315.75
Thalamus__L	Thalamus__L	797	9734.56	7857.93	9331.66	7292.64	8426.53	7703.79	6227.72	5948.91	5973.32	7611.69	6846.82
Thalamus__R	Thalamus__R	797	10486.6	8710.39	9829.83	8396.34	9144.96	7500.35	6136.68	5825.3	6288.04	7714	7569.17
Vermis	Vermis_1_2	70	8428.87	7858.87	7526.6	6740.64	5697.4	6321.89	6563.47	6606.64	5748.76	6564.09	4981.66
Vermis	Vermis_3	295	8403	7982.77	8335.16	7068.1	6119.1	6514.59	6930.15	7090.27	6213.86	7544.83	6807.82
Vermis	Vermis_4_5	899	9756.42	9802.89	9776.54	7859.76	7555.88	7389.44	9034.75	8250.97	8144.1	9421.18	7247.48
Vermis	Vermis_6	501	9352.35	9331.31	10121.1	8428.36	7424.3	7801.85	9168.75	8712.88	9019.03	9118.75	7727.65
Vermis	Vermis_7	272	8559.65	8706.54	9378.52	9303.77	7330.94	7891	8273.24	7852.12	9122.48	8703.17	7710.9
Vermis	Vermis_8	332	9932.22	11574.8	10135	10461.5	8714.66	8749.74	10521.7	9154.87	10971.1	10980.9	9435.03
Vermis	Vermis_9	229	11019.3	12120.8	11561.2	12203.8	10381.6	9443.6	11864.1	11265.2	11289.7	12032	11084.9
Vermis	Vermis_10	124	8958.38	9956.1	9107.58	8694.2	6206.36	7757.61	8829.85	8719.86	7378.79	8340.62	6682.56

## Sheet: basal ganglia metabolism
Identification		Region	Cerebellum__L	Cerebellum__L	Cerebellum__L	Cerebellum__L	Cerebellum__L	Cerebellum__L	Cerebellum__L	Cerebellum__L	Cerebellum__L	Cerebellum__R	Cerebellum__R	Cerebellum__R	Cerebellum__R	Cerebellum__R	Cerebellum__R	Cerebellum__R	Cerebellum__R	Cerebellum__R	Frontal__L	Frontal__L	Frontal__L	Frontal__L	Frontal__L	Frontal__L	Frontal__L	Frontal__L	Frontal__L	Frontal__L	Frontal__L	Frontal__L	Frontal__L	Frontal__L	Frontal__L	Frontal__L	Frontal__L	Frontal__R	Frontal__R	Frontal__R	Frontal__R	Frontal__R	Frontal__R	Frontal__R	Frontal__R	Frontal__R	Frontal__R	Frontal__R	Frontal__R
Patients	Group	Label	Cerebellum_Crus1__L	Cerebellum_Crus2__L	Cerebellum_3__L	Cerebellum_4_5__L	Cerebellum_6__L	Cerebellum_7b__L	Cerebellum_8__L	Cerebellum_9__L	Cerebellum_10__L	Cerebellum_Crus1__R	Cerebellum_Crus2__R	Cerebellum_3__R	Cerebellum_4_5__R	Cerebellum_6__R	Cerebellum_7b__R	Cerebellum_8__R	Cerebellum_9__R	Cerebellum_10__R	Precentral__L	Frontal_Sup__L	Frontal_Sup_Orb__L	Frontal_Mid__L	Frontal_Mid_Orb__L	Frontal_Inf_Oper__L	Frontal_Inf_Tri__L	Frontal_Inf_Orb__L	Rolandic_Oper__L	Supp_Motor_Area__L	Olfactory__L	Frontal_Sup_Medial__L	Frontal_Mid_Orb2__L	Rectus__L	Cingulum_Ant__L	Cingulum_Mid__L	Paracentral_Lobule__L	Precentral__R	Frontal_Sup__R	Frontal_Sup_Orb__R	Frontal_Mid__R	Frontal_Mid_Orb__R	Frontal_Inf_Oper__R	Frontal_Inf_Tri__R	Frontal_Inf_Orb__R	Rolandic_Oper__R	Supp_Motor_Area__R	Olfactory__R	Frontal_Sup_Medial__R
		Size	2249	1644	207	856	1749	432	2192	809	120	2249	1644	207	856	1749	432	2192	809	120	2585	3158	860	4416	856	1137	1544	1410	1162	2370	280	2038	846	754	1314	2091	808	2585	3158	860	4416	856	1137	1544	1410	1162	2370	280	2038
13	bv-FTLD	Mean	9301.73	8543.64	7348.84	9450.02	10723.6	8746.78	9401.93	9700.58	6870.59	9403.59	8646.21	7561.26	9706.39	10538.9	9030.88	9347.62	9966.86	6713.43	10345.2	10461.6	9649.16	12276.2	9808.39	11398.2	12001.3	9609.74	9987.66	11122.6	7861.68	9990.46	9660.72	8578.39	9454.79	11672.7	9786.58	10341.6	10723.5	10194.2	11786.1	9695.69	11818.5	12297.4	9709.81	10371.6	11282.1	8369.24	10457.9
14	bv-FTLD	Mean	7096.91	7500.23	7182.89	9822.04	9544.26	8420.66	9656.32	9428.14	7683.79	6836.68	6958.41	7086.19	10241.1	9428.16	8061.19	9333.68	9728.23	6898.98	8787.49	7553.09	7250.98	7363.52	5857.67	7627.26	7013.38	6018.32	8852.02	9111.66	7379.51	6883.96	7982.61	8203.83	6846	9368.77	9397.79	10003.9	7474.14	7004.62	7554.83	6113.72	8314.11	7194.33	5990.86	10080.5	9050.65	7242.02	7393.84
15	bv-FTLD	Mean	9124.33	8694.8	7159.21	9516.13	10849	8891.95	9010.98	9604.76	6943.51	8907.64	8581.27	7276.38	9620.75	10557.2	9302.19	9193.89	9905.04	6447.69	9749.12	9606.23	8931.74	10529.5	8561.86	10752.6	11047	9301.14	9493.1	10601.5	8125.7	9350.38	9796.2	9277.36	8371.56	10767	10034.7	10061.4	9895.94	9214.78	10456.7	8845.45	11002.9	11016.9	8988.34	9521.49	10354.5	8030.3	9698.65
16	bv-FTLD	Mean	8939.46	9081.92	6378.01	9319.09	10359.3	9705.2	10401.3	10585.8	6403.25	8845.27	8715.98	6544.5	9638.47	10569.7	9636.13	10108	10732.1	5877.07	9377.16	9335.84	9086.44	10076.3	8144.49	9665.5	9133.47	8226.78	9611.18	10160.5	7245.78	8388.3	9237.26	9126.89	7134.26	10242.3	8891.26	9973.27	9820.09	9936.9	10523.8	9045.33	10070.9	10284	8571.04	10018.4	10132.4	7866.45	9415.85
17	bv-FTLD	Mean	8553.88	8292.09	5492.11	7955.78	8988.45	9073.98	9052.32	8786.15	7072.6	8410.94	8293.23	5328.09	8336.96	8899.27	9191.42	9390.96	9871.01	6690.73	10384.9	10428.1	10229.4	11481.8	8635.27	9979.96	11006.2	8625.94	8938.62	10463.9	8367.98	9789.43	9802.45	9625.07	8076.2	11439.3	9056.39	10185.6	10185.5	10378.4	10928.3	9276.03	10585.6	10724.7	8693.86	9390.11	10339.1	8497.16	10570.2
18	bv-FTLD	Mean	8124.49	7779.36	5651.56	7556.8	9059.14	8587.12	8435.44	8138.69	5379.04	7849.71	7857.23	6047.93	7906.19	8999.15	8538.83	8526.32	8608.78	5561.63	7590.39	7870.09	7681.15	8865.94	7860.23	8205.08	9121.81	7379.1	7679.94	7611.02	6423.81	7249.02	7835.18	7772.44	6339.89	8686.82	7662.84	7556.07	7737.49	7315.41	8546.19	7499.89	7907.8	8608.4	6217.68	7393.99	7463.07	6151.32	7344.27
3	iNPH-bv-FTLD	Mean	7315.5	6806.01	6134.85	8547.61	9076.91	7585.33	8638.02	9138.64	5666.62	7810.29	7185.3	6565.03	9076.01	9387.87	7904.47	9140.81	9702.91	5720.32	9174.1	7432	6398.45	7640.98	6121.6	7461.22	8402.75	6750.43	8042.25	8688.8	6607.28	6964.54	6837.52	6745.95	5140.76	8675.8	8343.32	9113.54	6687.53	5817.99	6311.63	5144.48	5676.56	6078.94	5869.69	6983.02	8839.4	6192.16	6527.02
9	iNPH-bv-FTLD	Mean	9400.06	8467.24	6244.88	8184.1	9954.45	8633.55	8914.14	9513.15	5642.18	9369.73	8608.32	6113.28	7925.93	10096.7	9217.77	9724.3	9716.58	5423.62	7826.78	8448.46	9205.29	8917.35	8300.62	9824.44	9879.48	8528.13	7398.06	9163.24	7074.44	8442.05	9174.08	9404.23	6789.68	9032.51	8010.04	7861.81	7980.84	8654.94	8479.28	8645.93	8810.79	9202.82	8511.45	6647.06	8867.15	7046.91	8749.72
2	iNPH-bv-FTLD	Mean	8113.53	7363.38	5911.98	8473.44	9594.97	7766.32	8625.72	7752.08	6063.15	7745.5	7063.55	5809.14	8553.94	9507.3	7493.69	8505.21	8551.15	6175.52	7225.74	6440.82	6823.39	6296.96	6160.93	5318.3	5620.96	6019.23	6632.86	7845.53	5718.78	6326.28	6876.15	7047.52	5273.28	7744.66	7865.5	7550.77	6395.07	6769.35	6382.34	6001.12	6783.11	6566.19	6058.47	7139.65	7501.67	6052.84	6460.5
4	iNPH-bv-FTLD	Mean	9419.33	8938.13	6950.24	9236.23	10221.8	9245.38	9723.32	9642.49	7090.25	9071.72	8987.05	7354.71	9470.33	10329.8	9176.85	9785.56	10174.5	6123.6	10791.4	10989.2	9935.56	11011.1	8919.82	10368.8	9557.1	9055.46	9991.73	8897.58	8107.69	7394.67	10423.3	9834.69	6718.8	9283.58	10063.7	10656.5	10603.7	9758.99	10479.1	9002.04	10223.9	10202.7	9401.23	9990.99	9417.31	8440.32	9183.35
8	iNPH-bv-FTLD	Mean	8083.53	7880.08	6025.26	8116.2	8766.55	9452	9679.31	8388.53	8007.08	7454.01	7668.87	6535.2	8387.81	8399.5	8743.99	9512.91	9169.51	7415.65	9236.5	8457.54	9221.92	8670.12	8355.29	8073.04	8332.07	7940.89	8751.65	9368.26	8053.15	8021.07	8819.36	10052.5	7010.45	9480.57	8551.38	9051.06	8467.05	8969.94	8416.89	8201.59	8749.62	8863.46	7673.16	9022.45	9295.48	8892.63	8727.02
[truncated: 69 more columns]
